# Supplementary material for: Quantitative and Kinetic Proteomics Reveal ApoE Isoform-dependent Proteostasis Adaptations in Mouse Brain
Source: bioRxiv. 2024 Aug 14:2024.08.13.607719. Preprint. [Version 2] doi: 10.1101/2024.08.13.607719 (PMC11343127; doi:10.1101/2024.08.13.607719)
Supplement: Supplement 1 — Figure S1. Detailed workflow chart describing both the mouse model and stages of analysis. Figure S2: Protein Homeostasis Model with commonly observed sources and sinks of protein Figure S2: Kinetic model of protein homeostasis identifying the common sources and sinks of protein in a cell Figure S3. Abundance and turnover FCs for ontologies related to endolysosomal processes in A) E2vsE3 and B) E4vsE3. Figure S4. Abundance and turnover FCs for ontologies related to mitochondrial components in A) E2vsE3 and B) E4vsE3. Figure S5. Abundance and turnover FCs for ontologies related to cellular metabolism in A) E2vsE3 and B) E4vsE3. Figure S6. Abundance and turnover FCs for ontologies rela ted to protein degradation in A) E2vsE3 and B) E4vsE3. Figure S7. Model for comparison of the ApoE2 brain and liver homeostasis shifts relative to ApoE3. The ApoE2 brain model (left, blue), is the same as in Figure 6. The green model (right) shows the modifications in ApoE2 liver tissue. Figure S8. Model for comparison of the ApoE4 brain and liver homeostasis shifts relative to ApoE3. The ApoE4 brain model (right, red), is the same as in Figure 6. The green model (left) shows the modifications in ApoE4 liver tissue. [file media-1.zip]

Archive with 2 entries (2 files):
- Suppl_Info/Supplemental Data for Submission Aug2.xlsx
- Suppl_Info/Zuniga trApoE Supplementary Figures.docx
